# Supplementary material for: Passive Dynamics of the Head, Neck and Forelimb in Equine Foetuses—An Observational Study
Source: Animals (Basel). 2023 Jun 6;13(12):1894. doi: 10.3390/ani13121894 (PMC10295520; doi:10.3390/ani13121894)
Supplement: Supplementary file 1 [file animals-13-01894-s001.zip]

Archive with 1 entries (1 files):
- animals-2272885-supplementary.mp4
